# Supplementary material for: Lipid Profiles in Preliminary Germinated Brown Rice Beverages Compared to Non-Germinated Brown and White Rice Beverages
Source: Foods. 2022 Jan 14;11(2):220. doi: 10.3390/foods11020220 (PMC8774854; doi:10.3390/foods11020220)
Supplement: Supplementary file 1 [file foods-11-00220-s001.zip]

Archive with 1 entries (1 files):
- foods-1403251-supplementary.pdf
